# Supplementary material for: Improvement of Cottonseed Oil and Fatty Acids Through Introgression Breeding in Upland Cotton
Source: Plants (Basel). 2025 Oct 5;14(19):3078. doi: 10.3390/plants14193078 (PMC12526194; doi:10.3390/plants14193078)
Supplement: Supplementary file 1 [file plants-14-03078-s001.zip]

Archive with 1 entries (1 files):
- plants-3831778-supplementary.pdf
